# Supplementary material for: A new polymodal gating model of the proton-activated chloride channel
Source: PLoS Biol. 2023 Sep 15;21(9):e3002309. doi: 10.1371/journal.pbio.3002309 (PMC10529583; doi:10.1371/journal.pbio.3002309)
Supplement: S1 Data — Excel spreadsheet containing, in separate sheets, the underlying numerical data and statistical analysis for Fig panels 1A (lower panel), 1E (lower panel), 1F (lower panel), 1G, 1H, 1I, 1J, 1K, 1L, 2B, 2C, 2D (lower panel), 2E, 2F, 3A (lower panel), 3D, 3F, 3G (lower panel), 3I, 3J, 3M, 4A, 4B, 4C, 4D, 4E, 4F, 4G, 4H, 5C, 5D, 5E, 5F, 6A, 6B, 6C, 6D, 6E, 6G, 7A, 7B (right panel), 7F, 7G, 7H, S2C, S3A (right panel), S3B (right panel), S3F (right panel), S4B, S4C, S4E, S4G, S4I, S5B, S6C, S6I, S8C, and S9D. (XLSX) [file pbio.3002309.s001.xlsx]

## Sheet: Figure 1A (lower panel)
	pH value
	pH4.6	pH4.6+50 μM	pH5.0	pH5.0+50 μM	pH5.3	pH5.3+50 μM	pH5.8	pH5.8+50 μM	pH6.2	pH6.2+50 μM
	4.63	4.64	5	5.01	5.3	5.3	5.8	5.78	6.24	6.21
	4.61	4.61	5.01	5.01	5.32	5.31	5.8	5.79	6.2	6.2
	4.61	4.62	5.01	5.01	5.31	5.31	5.8	5.79	6.21	6.18
mean	4.61667	4.62333	5.00667	5.01	5.31	5.30667	5.8	5.78667	6.21667	6.19667
sd	0.011547	0.0152753	0.0057735	0	0.01	0.0057735	0	0.0057735	0.0208167	0.0152753
sem	0.00666667	0.00881917	0.00333333	0	0.0057735	0.00333333	0	0.00333333	0.0120185	0.00881917

## Sheet: Figure 1E (lower panel)
	Nor I
time (s)	cell-1	cell-2	cell-3	cell-4	cell-5	cell-6	cell-7
4	0.0430051	0.0548899	0.0689725	0.128389	0.0741171	0.042738	0.103919
8	0.0413092	0.0569018	0.0720684	0.150751	0.0758276	0.0442291	0.10348
12	0.040291	0.0578619	0.0765196	0.163152	0.0768658	0.0425566	0.100812
16	0.039321	0.0608898	0.0805683	0.1545	0.0794188	0.042233	0.0965523
20	0.0412026	0.0580342	0.0722782	0.147918	0.08044	0.0463776	0.0973936
24	0.036772	0.0561499	0.0791889	0.128167	0.0841588	0.053025	0.0899195
28	0.0401981	0.0570696	0.0766365	0.113481	0.0825887	0.054528	0.0521534
32	0.0376561	0.057929	0.0704069	0.13202	0.0913965	0.0533982	0.158121
36	0.0367342	0.0568861	0.0715249	0.13026	0.0901285	0.0526175	0.163978
40	0.0377662	0.058211	0.0708335	0.135872	0.0962641	0.0774883	0.159829
44	0.0509511	0.0815393	0.0732964	0.124558	0.0990256	0.0564317	0.151575
48	0.48815	0.204055	0.368787	0.215359	0.120258	0.9937	1.2528
52	1.01895	1.01589	1.17124	1.31324	1.26249	1.07935	1.21869
56	1.02525	1.05302	1.09738	1.50566	1.27947	1.06088	1.17166
60	1.00702	1.05456	1.06347	1.47763	1.24836	1.08306	1.15559
64	1.03044	1.03471	1.03447	1.45382	1.23658	1.05803	1.12964
68	0.996732	1.0092	1.03629	1.37817	1.20283	1.06284	1.05324
72	1.00946	1.01435	1.06168	1.41551	1.20475	1.03552	1.10699
76	0.991056	1.01723	1.01913	1.34793	1.17943	1.05307	1.07025
80	1.02119	1.02122	1.01348	1.35096	1.1242	1.06141	1.06151
84	0.995769	1.04774	1.0365	1.29535	1.09157	1.04235	1.0265
88	0.965395	1.02021	1.02036	1.26518	1.04995	1.01912	1.01923
92	0.971036	1.01658	1.00175	1.19345	1.04161	1.02083	1.00647
96	0.984142	1.01296	0.998418	1.16106	1.04612	1.01732	1.01499
100	0.998521	1.03196	0.972412	1.12623	1.03395	1.01662	1.01449
104	1.0152	1.02455	0.973857	1.10242	1.04515	1.0114	0.991767
108	0.972963	1.02486	0.999174	1.0948	1.00911	1.02431	0.960778
112	0.978604	1.03057	0.999862	1.11662	0.993788	1.01501	0.990078
116	0.979017	1.02267	0.985793	1.02204	1.03025	0.988239	0.978502
120	0.978467	1.01079	1.00083	1.0085	1.00698	1.02972	0.972785
124	0.991813	1.01358	0.990712	1.01094	0.975449	1.01376	0.967788
128	1	1	1	1	1	1	1
132	3.85195	2.04485	2.45674	5.3568	4.2484	2.57644	3.41196
136	2.09377	1.23892	1.87586	3.09236	3.00047	1.44337	1.53379
140	1.39448	0.980776	1.20474	2.36257	2.32121	1.02929	1.00762
144	1.13842	0.942865	1.01985	2.07336	1.99515	0.863098	0.844118
148	1.01851	0.957009	0.90936	1.92502	1.81831	0.777451	0.778149
152	0.925768	0.96699	0.838843	1.84663	1.70181	0.729346	0.744212
156	0.922019	0.95692	0.82787	1.58308	1.62918	0.704146	0.72541
160	0.850366	0.973369	0.795088	1.58382	1.49528	0.683655	0.723972
164	0.815314	0.975092	0.761584	1.45345	1.47826	0.67352	0.711641
168	0.788896	0.980038	0.761893	1.44066	1.44894	0.661913	0.719442
172	0.718482	0.976591	0.751677	1.38009	1.42941	0.653302	0.712468
176	0.6943	0.97357	0.725534	1.39836	1.40333	0.645958	0.707506
180	0.700354	0.963835	0.736782	1.33905	1.38873	0.641678	0.692839
184	0.673764	0.969765	0.720305	1.30651	1.38282	0.650152	0.705062
188	0.665165	0.954704	0.687764	1.31494	1.3432	0.642004	0.68928
192	0.616869	0.938569	0.678993	1.3108	1.34857	0.612987	0.694672
196	0.633243	0.942686	0.663582	1.34401	1.33274	0.606961	0.69877
200	0.61367	0.928811	0.666644	1.30496	1.3144	0.614305	0.687842
204	0.613188	0.930467	0.66857	1.30304	1.30057	0.62901	0.681514
208	0.590176	0.921023	0.651612	1.28574	1.29572	0.621101	0.703192
212	0.582299	0.914466	0.661897	1.25845	1.28078	0.632177	0.677308
216	0.582746	0.911825	0.66114	1.26577	1.28215	0.614784	0.686044
220	0.567266	0.896786	0.65082	1.28655	1.25657	0.609409	0.664869
224	0.585807	0.90726	0.640879	1.25483	1.27036	0.613706	0.67303

## Sheet: Figure 1F (lower panel)
	Nor I
time (s)	cell-1	cell-2	cell-3	cell-4	cell-5	cell-6	cell-7	cell-8	cell-9	cell-10
4	0.0417368	0.0456365	0.0175072	0.0209891	0.0241069	0.0515304	0.025182	0.0384977	0.0213462	0.0489435
8	0.0388441	0.0458725	0.0198299	0.0210935	0.0237361	0.0560565	0.0264568	0.0395079	0.0194983	0.0527333
12	0.0386764	0.0508702	0.0165054	0.0203956	0.0234365	0.0520853	0.023758	0.0359553	0.0226226	0.0508758
16	0.0371373	0.0464498	0.0172307	0.0205428	0.0239193	0.0542747	0.0247163	0.0331582	0.0239703	0.0466495
20	0.0381464	0.047714	0.0166972	0.0179411	0.0231365	0.0568499	0.026016	0.0316481	0.0205922	0.0488935
24	0.0385537	0.0686781	0.0192188	0.0169536	0.020001	0.0358007	0.023315	0.0265219	0.0186776	0.0619655
28	0.0403983	0.0725085	0.0170473	0.0214844	0.0207256	0.0314818	0.0254984	0.0256388	0.017695	0.0600432
32	0.038919	0.0720576	0.016631	0.0205349	0.0261298	0.0318963	0.0234528	0.0244943	0.0184045	0.0656099
36	0.0400838	0.0712275	0.0166536	0.019416	0.0252543	0.0328215	0.0241377	0.0279206	0.0169069	0.0625132
40	0.0403803	0.0733218	0.0168862	0.0204336	0.0263021	0.0353919	0.0217676	0.0262345	0.0166174	0.0694175
44	0.0420752	0.0692175	0.0190296	0.0187688	0.0776713	0.0428475	0.0352335	0.027994	0.013355	0.0712345
48	0.386525	0.359167	0.242146	0.403972	0.66011	0.628501	1.05321	0.0669637	0.476126	0.743786
52	0.977392	1.11002	1.32972	0.760484	0.934182	1.10799	1.05463		1.01456	1.28771
56	1.00407	1.17184	1.46723	0.8721	0.935502	0.99315	1.05104	0.982591	1.00799	1.26417
60	1.05636	1.1576	1.36293	0.936034	0.967057	0.976285	1.01193	0.940615	0.975852	1.21261
64	0.982033	1.10855	1.22584	0.940576	0.98947	0.958207	1.00258	0.912432	1.0279	1.165
68	0.998832	1.09178	1.1462	0.93116	0.967971	0.956126	0.994417	0.935135	1.06284	1.12618
72	1.04411	1.0276	1.10461	0.930511	0.964484	0.941082	0.998825	0.920336	1.05566	1.09664
76	0.990777	1.02423	1.04905	0.91918	0.944745	0.935229	1.00748	0.904678	1.0466	1.10149
80	1.31915	1.01795	0.999335	0.940228	0.927546	0.940042	0.973961	0.911948	1.02483	1.07136
84	1.2094	0.995786	1.00432	0.938155	0.94224	0.923697	0.954003	0.893346	1.01357	1.06404
88	1.16368	0.998062	0.96894	0.957224	0.935401	0.944464	0.971972	0.859944	1.00202	1.05877
92	1.14026	0.986558	0.969139	0.970359	0.919928	0.915157	0.958139	0.841342	0.980601	1.0267
96	1.10367	0.964856	0.959568	0.96596	0.903778	0.947022	0.972515	0.848872	0.970019	1.05319
100	1.10514	0.943028	0.94488	0.969821	0.919048	0.924564	0.97699	0.881827	0.965403	1.05625
104	1.07211	0.979015	0.938965	0.97449	0.912581	0.937701	0.971882	0.881193	0.974516	1.03829
108	1.0963	0.951287	0.923723	0.982766	0.910719	0.9514	0.97317	0.879254	0.971725	1.04745
112	1.07678	0.975686	0.95095	0.987276	0.877099	0.95023	0.965282	0.897074	0.968742	1.07452
116	1.04908	0.99646	0.934002	0.977038	0.941495	0.982745	0.974436	0.913327	0.972853	1.00558
120	1.05288	1.00299	0.945589	0.988384	0.919522	0.974725	0.971023	0.932824	0.97266	1.04708
124	1.07112	0.992541	0.94087	0.991739	0.948063	0.976069	0.978708	0.953588	0.969633	1.03007
128	1.04638	0.992499	0.933714	1.00624	0.90994	0.991589	0.983048	0.972973	0.975985	0.998683
132	1	1	1	1	1	1	1	1	1	1
136	1.90052	1.54363	2.79609	1.7968	2.45897	2.18152	1.5516	2.20913	1.44373	1.91805
140	2.15571	2.06114	3.59763	1.9875	3.47644	2.5698	2.02511	2.21842	1.43963	2.923
144	1.83545	2.23362	3.3865	1.82719	3.54076	2.65365	2.26188	2.21111	1.42183	2.92106
148	1.97021	2.61805	3.59187	1.78636	3.42125	2.72704	2.44903	2.17733	1.40858	3.07241
152	1.97661	2.84636	3.55931	1.79063	3.42768	2.77074	2.52272	2.17991	1.41428	3.12661
156	2.00776	3.08036	3.55399	1.81231	3.47982	2.80426	2.57335	2.18453	1.4811	3.14983
160	2.00814	3.3002	3.53161	1.81469	3.43242	2.86305	2.60748	2.2041	1.48913	3.17379
164	1.82021	3.33593	3.52896	1.78699	3.42294	2.97074	2.63166	2.20891	1.48631	3.22203
168	1.80042	3.36172	3.52585	1.76215	3.38282	3.00741	2.66579	2.22706	1.47212	3.24589
172	1.81009	3.41557	3.51633	1.76389	3.42971	3.0036	2.645	2.24052	1.46936	3.26459
176	1.75937	3.35312	3.49661	1.76484	3.3666	2.99532	2.66308	2.23996	1.46597	3.25395
180	1.78209	3.23964	3.47844	1.74205	3.33881	3.00356	2.65494	2.2753	1.45694	3.27581
184	1.71454	3.2407	3.47446	1.70897	3.27394	2.99467	2.65698	2.28041	1.45406	3.29208
188	1.69861	3.26855	3.51611	1.71704	3.28166	2.97988	2.65404	2.30468	1.44003	3.30598
192	1.65573	3.22152	3.46316	1.68682	3.27136	3.0822	2.67935	2.30513	1.44784	3.37134
196	1.60192	2.97151	2.6224	1.43656	2.25606	2.03607	1.1386	1.02982	1.17883	1.37708
200	1.31394		2.22296	1.38346	2.3256	1.27894	0.815289	0.905238	1.0354	1.22282
204	1.26261	1.61607	2.00751	1.28313	1.91041	1.21681	0.749175	0.841267	0.928801	1.1463
208	1.12703	1.35093	1.94681	1.15408	1.67274	0.909954	0.747751	0.811929	0.895258	1.09964
212	1.06411	1.25414	1.90932	1.14276	1.65693	0.920879	0.734845	0.792358	0.847599	1.07247
216	1.04432	1.18571	1.88225	1.13209	1.68283	0.905359	0.73975	0.762162	0.818019	1.03602
220	1.02935	1.15705	1.8667	1.12204	1.67575	0.903711	0.728493	0.749413	0.774798	1.00737
224	0.998682	1.16565	1.78187	1.13448	1.69522	0.924304	0.723588	0.725144	0.730998	0.981883
228	0.982662	1.24445	1.78535	1.133	1.68212	0.91559	0.725645	0.726412	0.698716	0.961133
232	0.962809	1.24327	1.77447	1.14333	1.65181	0.913856	0.701212	0.712917	0.65787	0.91758
236	0.927624	1.28958	1.76319	1.13929	1.64362	0.904491	0.711586	0.683691	0.421477	0.896092
240	0.923162	1.30235	1.66744	1.16113	1.65676	0.94971	0.691424	0.629301	0.401469	0.899147
244	0.909567	1.32502	1.63169	1.16919	1.67524	0.949103	0.64536	0.613159	0.380839	0.886823
248	0.899686	1.3479	1.62371	1.16238	1.67988	0.972037	0.632725	0.597241	0.362553	0.875553
252	0.901422	1.33277	1.51848	1.16561	1.68347	0.959638	0.621355	0.587549	0.352104	0.858016
256	0.849229	1.34141	1.49783	1.15482	1.68733	0.980708	0.612766	0.576775	0.341358	0.793448
260	0.844707	1.33804	1.46839	1.15172	1.70737	0.95864	0.608539	0.582218	0.323013	0.776806
264	0.83758	1.33113	1.45498	1.16229	1.70263	0.960851	0.587677	0.550009	0.314301	0.728829
268	0.833987	1.33728	1.42408	1.19438	1.71435	0.978106	0.575449	0.548369	0.298345	0.710923
272	0.829555	1.33071	1.41544	1.18818	1.68808	0.975939	0.563537	0.54699	0.295673	0.707868
276	0.826621	1.32746	1.41236	1.188	1.72281	0.983265	0.551218	0.537894	0.278605	0.701706
280	0.829046	1.33273	1.4095	1.1774	1.68587	0.979667	0.545771	0.521603	0.272579	0.687013
284	0.808834	1.33361	1.40463	1.17091	1.68845	0.987774	0.538199	0.51452	0.269328	0.659785
288	0.79982	1.34895	1.40764	1.17307	1.72261	0.992153	0.528683	0.511277	0.263911	0.660891
292
296
300
304
308
312
316
320
324
328
332
336
340
344
348
352
356
360
364
368
372
376
380
384
388
392
396
400
404
408
412
416
420
424
428
432
436
440
444
448
452
456
460
464
468
472
476
480
484
488
492
496
500
504
508
512
516
520
524
528
532
536
540
544
548
552
556
560
564
568
572
576
580
584
588
592
596
600
604
608
612
616
620
624
628
632
636
640
644
648
652
656
660
664
668
672
676
680
684
688
692
696
700
704
708
712
716
720
724
728
732
736
740
744
748
752
756
760
764
768
772
776
780
784
788
792
796
800
804
808
812
816
820
824
828
832
836
840
844
848
852
856
860
864
868
872
876
880
884
888
892
896
900
904
908
912
916
920
924
928
932
936
940
944
948
952
956
960
964
968
972
976
980
984
988
992
996
1000
1004
1008
1012
1016
1020
1024
1028
1032
1036
1040
1044
1048
1052
1056
1060
1064
1068
1072
1076
1080
1084
1088
1092
1096
1100
1104
1108
1112
1116
1120
1124
1128
1132
1136
1140
1144
1148
1152
1156
1160
1164
1168
1172
1176
1180
1184
1188
1192
1196
1200
1204
1208
1212
1216
1220

## Sheet: Figure 1G
		Nor I(pH5.8)
	[C77304] (uM）	cell-1	cell-2	cell-3	cell-4	cell-5	cell-6	cell-7	cell-8	cell-9	cell-10	cell-11	cell-12	cell-13	cell-14	cell-15	cell-16	cell-17	cell-18	cell-19	mean	sd	sem
	0.01	1.08056	0.947954	0.95814	0.9815		0.97488											0.954084			0.982853	0.0495353	0.0202227
	0.1	1.20312	0.980168	0.842636	1.32097		1.06183	1.03922		1.15711			1.02874	1.04703				1.03451			1.07153	0.130188	0.041169
	0.5	1.44528	1.26881	1.22326	1.43407	1.04084	1.45456	1.10769	1.09984	1.24556	1.27363	1.20594	1.29248	1.29011	1.08911	1.40195		1.3014	1.13125	0.988162	1.23855	0.141281	0.0333003
	1	2.11203	2.26733	1.8907	2.1748	1.33168	2.68664	1.39272	1.72944	1.62448	1.82552	1.87995	2.01208	2.08029	1.23564	1.72768		1.51123	1.55436	1.15981	1.78869	0.396837	0.0935354
	5	5.66634	4.84317	4.13488	5.65869	2.68936	7.03765	2.7546	3.82256	3.59118	5.21258	5.56924	6.95824	6.19476	2.6	3.69725	4.07084	3.76394	3.15774	3.55383	4.47247	1.39906	0.320965
	10	8.11325	5.28003	3.04496	4.77838	3.3255	8.41195	4.33584	4.06829	4.38067	6.53947	6.05531	8.86183	6.60593	4.27822	5.54588	4.70289	4.15617	4.66883	4.39943	5.34489	1.67641	0.384595
	20	4.99848	3.97259	2.04496	3.30199	2.50681	6.26179	3.91865	3.51888	2.94491	5.44723	4.82689	5.853	3.93697	3.91881	5.00846	2.7959	2.71508	2.89993	3.40004	3.90902	1.19622	0.274431
	50	2.1596	2.28258	0.869767	1.52887	1.25062	2.83872		1.72892		2.23895	2.25764	2.46185	1.07788	1.90099	3.42108	1.18614	0.854912	1.31087	1.76589	1.83149	0.715024	0.173419
	100	1.14853	0.743384	0.406496	0.816434		1.50525		0.730988		0.674577	0.748201	1.11941	0.428216	0.86901	1.70892	0.89935	0.342965	0.833261	1.30166	0.892291	0.383557	0.10251
		Nor I(pH5.6)
	[C77304] (uM）	cell-1	cell-2	cell-3	cell-4	cell-5	cell-6	cell-7	cell-8	mean	sd	sem
	0.01					0.998038		1.1884	1.1116	1.09934	0.0957699	0.0552928
	0.1	1.06893	0.965581	0.995719	1.06003	0.959	1.03866	1.21439	1.35661	1.08236	0.137109	0.0484755
	0.5	1.31359	1.07816	1.13463	1.20561	1.07963	1.37732	1.21114	2.15337	1.31918	0.353227	0.124885
	1	1.71748	1.30404	1.49354	1.70786	1.63242	2.09485	1.60232	3.80673	1.91991	0.794737	0.280982
	5	3.48155	2.62668	3.18228	4.42122	5.0877	3.94742	3.43527	5.8217	4.00048	1.05724	0.37379
	10	4.44078	5.05508	4.24764	4.75885	4.40284	3.4567	3.85986	4.37282	4.32432	0.495591	0.175218
	20	2.61505	3.92901	2.5549	2.85876	2.22781	2.5634	2.02784	2.42893	2.65071	0.574631	0.203163
	50	0.871845	1.24776	0.885375	1.15699	0.862902	1.31753	0.912761	0.812968	1.00852	0.199006	0.0703591
	100	0.297675	0.554296	0.605777	0.763635	0.539503	0.564948	0.357341	0.430324	0.514187	0.1483	0.052432
		Nor I(pH5.34)
	[C77304] (uM）	cell-1	cell-2	cell-3	cell-4	cell-5	cell-6	cell-7	cell-8	cell-9	cell-10	cell-11	cell-12	cell-13	cell-14	cell-15	cell-16	cell-17	cell-18	cell-19	mean	sd	sem
	0.01	1.06032	1.11738	0.996401	1.03907	1.12981	1.01928	1.05013	1.07725			1.01249	1.20428	1.22406	0.92595		1.01595	1.00178	0.898172	1.01861	1.04943	0.087218	0.0218045
	0.1	1.04201	1.23161	1.03239	1.01591	1.14166	1.00383	1.11018	1.09404			1.03956	1.36122	2.1683	0.883982		0.991749	0.905694	0.973238	1.06534	1.12879	0.300749	0.0751872
	0.5	1.19247	1.5929	1.24165	1.2296	1.4206		1.40204	1.26868			1.26093	1.6511	2.27981	1.04746		1.11276	0.95433	1.0235	1.32844	1.33375	0.326779	0.084374
	1	1.29468	1.70827	1.39949	1.30775	1.48455		1.5254	1.62133			1.59473	2.00713	2.50387	1.23182		1.40044	1.293	1.0532	1.63612	1.53745	0.352939	0.0911284
	5	1.80234	2.83395	1.37121	1.52282					1.52318	1.30622	2.85219	2.00649	2.38462	1.41947	1.62272	1.73212	1.9312	1.37206	2.57633	1.88379	0.535874	0.138362
	10	1.8972	1.95734	1.09203	1.19813		2.16989			0.977726	1.01148	2.58848	1.23281	1.26174	1.14964	1.70162	1.44004	1.77639	1.44158	2.26336	1.57247	0.492823	0.123206
	20	1.11756	0.807043	0.451388	0.495159		0.576177			0.534898	0.253292	1.29355	0.501816	0.600413	0.682268	0.898517	0.723872	0.794187	1.32931	0.977393	0.752302	0.306767	0.0766917
	50	0.443787	0.307186	0.224781	0.123233		0.274846			0.251143	0.13289	0.424962	0.176913	0.162896	0.284333	0.268742	0.222486	0.25411	0.505875	0.210041	0.266764	0.109629	0.0274074
	100		0.189714	0.210283	0.0994986					0.258066	0.112967	0.296877	0.134118	0.114879	0.150527	0.125637	0.148152	0.094656	0.181762	0.124366	0.160107	0.060616	0.0162003
		Nor I(pH5.0)
	[C77304] (uM）	cell-1	cell-2	cell-3	cell-4	cell-5	cell-6	cell-7	cell-8	mean	sd	sem
	0.01	0.994516	0.992798	0.982052	0.915905	0.988253	1.02528			0.983133	0.036183	0.0147716
	0.1	0.85192	0.962449	0.974689	0.908126	0.967695	0.993681	0.922944		0.940215	0.0490249	0.0185297
	0.5	0.875686	0.917695	0.997699	0.951554	0.941263	0.92733	0.89085	0.920183	0.927783	0.0375555	0.0132779
	1	0.90128	0.84465	1.0069	0.971664	0.912628	0.865719	0.853606	0.908432	0.90811	0.0568972	0.0201162
	5	0.810481	0.618827	0.938794	0.776691	0.63721	0.721114	0.643259	0.646563	0.724117	0.11181	0.0395306
	10	0.42688	0.364429	0.647952	0.49404	0.367511	0.373989	0.316166	0.41871	0.42621	0.104147	0.0368216
	20	0.282718	0.178256	0.369084	0.272066	0.170485	0.167188		0.285897	0.246528	0.0766707	0.0289788
	50	0.207355	0.0880298	0.211293	0.22479	0.128223	0.100719		0.230142	0.170079	0.061892	0.023393
	100		0.0697634	0.166139	0.197185	0.118062	0.0810664			0.126443	0.054594	0.0244152
		Nor I(pH4.8)
	[C77304] (uM）	cell-1	cell-2	cell-3	cell-4	cell-5	cell-6	cell-7	mean	sd	sem
	0.01	0.972117	0.957107	0.95248	0.991829	0.932819	0.956593		0.960491	0.0198688	0.00811139
	0.1	0.95983	0.875576	0.934204	0.971857	0.900386	0.920557		0.927068	0.0361553	0.0147603
	0.5	0.922023	0.638781	0.921149	1.03314	0.827027	0.969697	0.937971	0.892826	0.127905	0.0483434
	1	0.821361	0.582063	0.838642	1.06764	0.730347	0.862408	0.895933	0.828341	0.149109	0.056358
	5	0.447524	0.393123	0.523238	0.912392	0.459097	0.539451	0.847186	0.588859	0.205459	0.0776562
	10	0.177888	0.191028	0.222606	0.390645	0.224286		0.486375	0.282138	0.126132	0.0514933
	20	0.0961909	0.100223	0.106601	0.169882	0.164286		0.182802	0.136664	0.0396608	0.0161914
	50	0.0651087	0.0655619	0.0625483	0.0955061			0.0516788	0.0680807	0.0163322	0.00730398
	100		0.0655831		0.0822651				0.0739241	0.0117959	0.00834098
		Nor I(pH4.6)
	[C77304] (uM）	cell-1	cell-2	cell-3	cell-4	cell-5	cell-6	mean	sd	sem
	0.5	1.04931	0.984273	0.856454	0.888469	0.924683		0.940638	0.0770992	0.0344798
	1	0.977954	0.927916	0.818764	0.815276	0.821012	0.852721	0.868941	0.0682933	0.0278806
	2	0.932123	0.849279	0.781875	0.76344	0.804177	0.759786	0.815113	0.0660518	0.0269655
	5	0.779545	0.62713	0.752203	0.52973	0.628175	0.584996	0.650297	0.0968674	0.039546
	10	0.555318	0.339954	0.586733	0.2841	0.24547	0.244436	0.376002	0.155342	0.0634181
	20	0.311657	0.174712	0.443837	0.100117	0.119355	0.0598882	0.201594	0.147418	0.0601829
	50	0.107159	0.0244692	0.0932084	0.0361518	0.025014	0.00656848	0.0487618	0.0411803	0.0168118
	100	0.0328246	0.0112058	0.0241782	0.0124601	0.00773545	0.0137907	0.0170325	0.00951057	0.00388268

## Sheet: Figure 1H
		IpH5.6/IpH4.6
		0 μM	0.1 μM	0.5 μM	1 μM	5 μM	10 μM	20 μM	50 μM	100 μM
	cell-1	0.0197755	0.0241629	0.032572	0.0532767	0.153038	0.169966	0.0998673	0.0255872	0.0204479
	cell-2	0.014655	0.0150675	0.0227145	0.0354622	0.0877285	0.0913776	0.0395722	0.0164133	0.0148549
	cell-3	0.0203481	0.0206859	0.0273301	0.0298178	0.11182	0.11741	0.0690561	0.0319533	0.0233845
	cell-4	0.0163887	0.0208398	0.028945	0.0341999	0.090207	0.108428	0.0670763	0.0290312	0.0238827
	cell-5	0.031782	0.0469357	0.0611648	0.0708245	0.118281	0.0840915	0.037557	0.0117027	0.00821195
	cell-6	0.0227207	0.0222001	0.0196324	0.0246761	0.0758978	0.109843	0.0744575	0.0306518	0.0229831
	cell-7	0.023959	0.0316669	0.0386111	0.0515213	0.104164	0.112373	0.0766257	0.0260351	0.0212979
	cell-8	0.0247506	0.0294435	0.036413	0.0506782	0.124604	0.128862	0.0801809	0.0241439	0.0201202
	cell-9	0.0222818	0.0274627	0.0281721	0.037533	0.127269	0.176511	0.12472	0.0487111	0.0352443
	cell-10	0.0328697	0.0508741	0.0619809	0.073733	0.146449	0.190124	0.138539	0.0467315	0.036606
	mean	0.0229531	0.0289339	0.0357536	0.0461723	0.113946	0.128899	0.0807652	0.0290961	0.0227033
	sd	0.0058677	0.0115915	0.0147461	0.0167629	0.0251513	0.0369755	0.0326263	0.0116234	0.00841842
	sem	0.00185553	0.00366554	0.00466312	0.00530089	0.00795354	0.0116927	0.0103174	0.00367565	0.00266214

## Sheet: Figure 1I
		Nor I(pH5.8)
	[C77304] (uM）	cell-1	cell-2	cell-3	cell-4	cell-5	cell-6	cell-7	cell-8	cell-9	cell-10	cell-11	cell-12	cell-13	cell-14	cell-15	cell-16	cell-17	cell-18	cell-19	mean	sd	sem
	5			1	1																1
	10	1	1	0.736408	0.844432	1	1	1	1	1	1	1	1	1	1	1	1	1	1	1	0.977939	0.0684897	0.0157126
	20	0.616088	0.752381	0.494563	0.583525	0.753815	0.744392	0.90378	0.864954	0.672252	0.832977	0.797134	0.660473	0.595975	0.915992	0.903096	0.594506	0.653264	0.621126	0.772837	0.722796	0.125232	0.0287303
	50	0.266182	0.432304	0.210349	0.270181	0.37607	0.337462		0.424975		0.342375	0.372837	0.277804	0.163168	0.444342	0.616869	0.252215	0.205697	0.280771	0.401392	0.333823	0.111892	0.0271379
	100	0.141562	0.140792	0.098309	0.14428		0.178942		0.17968		0.103155	0.123561	0.126318	0.064823	0.203124	0.308143	0.191233	0.0825195	0.178473	0.295871	0.160049	0.0682384	0.0170596
		NorI(pH5.6)
	[C77304] (uM）	cell-1	cell-2	cell-3	cell-4	cell-5	cell-6	cell-7	cell-8	mean	sd	sem
	5					1	1		1	1
	10	1	1	1	1	0.865389	0.875686	1	0.751124	0.936525	0.0950793	0.0336156
	20	0.588872	0.77724	0.601486	0.600725	0.43788	0.649386	0.525367	0.41722	0.574772	0.115974	0.0410029
	50	0.196327	0.246833	0.208439	0.243123	0.169605	0.333769	0.236475	0.139644	0.221777	0.0587182	0.02076
	100	0.0670321	0.109651	0.142615	0.160466	0.106041	0.143118	0.0925787	0.0739173	0.111927	0.0341115	0.0120602
		NorI(pH5.34)
	[C77304] (uM）	cell 1	cell 2	cell 3	cell 4	cell 5	cell 6	cell 7	cell 8	cell 9	cell 10	cell 11	cell 12	cell 13	cell 14	cell 15	mean	sd	sem
	5	0.95	1	0.979794	1	1	1	1	0.999677	0.952371	1	0.953636	1	1	0.951777	1	0.985817	0.0217693	0.0056208
	10	1	0.690676	0.780309	0.786785	0.641897	0.774359	0.907543	0.614216	0.503918	0.809907	1	0.831375	0.91984	1	0.878524	0.80929	0.149339	0.0385591
	20	0.589058	0.284776	0.322539	0.325159	0.351171	0.193912	0.453528	0.250016	0.239794	0.48065	0.528036	0.41791	0.411241	0.922119	0.379375	0.409952	0.179562	0.0463628
	50	0.233917	0.108395	0.160617	0.0809242	0.16488	0.101736	0.148995	0.0881422	0.0650577	0.20031	0.157933	0.128447	0.131582	0.350917	0.0815274	0.146892	0.073465	0.0189686
	100		0.0669431	0.150257	0.0653383	0.169425	0.0864835	0.104088	0.0668207	0.0458804	0.106045	0.073834	0.0855319	0.0490141	0.126086	0.0482727	0.0888585	0.0382476	0.00987549
		Nor I(pH5.0)
	[C77304] (uM）	cell-1	cell-2	cell-3	cell-4	cell-5	cell-6	cell-7	cell-8	mean	sd	sem
	0.01	0.994516	0.992798	0.982052	0.915905	0.988253	1.02528			0.983133	0.036183	0.0147716
	0.1	0.85192	0.962449	0.974689	0.908126	0.967695	0.993681	0.922944		0.940215	0.0490249	0.0185297
	0.5	0.875686	0.917695	0.997699	0.951554	0.941263	0.92733	0.89085	0.920183	0.927783	0.0375555	0.0132779
	1	0.90128	0.84465	1.0069	0.971664	0.912628	0.865719	0.853606	0.908432	0.90811	0.0568972	0.0201162
	5	0.810481	0.618827	0.938794	0.776691	0.63721	0.721114	0.643259	0.646563	0.724117	0.11181	0.0395306
	10	0.42688	0.364429	0.647952	0.49404	0.367511	0.373989	0.316166	0.41871	0.42621	0.104147	0.0368216
	20	0.282718	0.178256	0.369084	0.272066	0.170485	0.167188		0.285897	0.246528	0.0766707	0.0289788
	50	0.207355	0.0880298	0.211293	0.22479	0.128223	0.100719		0.230142	0.170079	0.061892	0.023393
	100		0.0697634	0.166139	0.197185	0.118062	0.0810664			0.126443	0.054594	0.0244152
		Nor I(pH4.8)
	[C77304] (uM）	cell-1	cell-2	cell-3	cell-4	cell-5	cell-6	cell-7	mean	sd	sem
	0.01	0.972117	0.957107	0.95248	0.991829	0.932819	0.956593		0.960491	0.0198688	0.00811139
	0.1	0.95983	0.875576	0.934204	0.971857	0.900386	0.920557		0.927068	0.0361553	0.0147603
	0.5	0.922023	0.638781	0.921149	1.03314	0.827027	0.969697	0.937971	0.892826	0.127905	0.0483434
	1	0.821361	0.582063	0.838642	1.06764	0.730347	0.862408	0.895933	0.828341	0.149109	0.056358
	5	0.447524	0.393123	0.523238	0.912392	0.459097	0.539451	0.847186	0.588859	0.205459	0.0776562
	10	0.177888	0.191028	0.222606	0.390645	0.224286		0.486375	0.282138	0.126132	0.0514933
	20	0.0961909	0.100223	0.106601	0.169882	0.164286		0.182802	0.136664	0.0396608	0.0161914
	50	0.0651087	0.0655619	0.0625483	0.0955061			0.0516788	0.0680807	0.0163322	0.00730398
	100		0.0655831		0.0822651				0.0739241	0.0117959	0.00834098
		Nor I(pH4.6)
	[C77304] (uM）	cell-1	cell-2	cell-3	cell-4	cell-5	cell-6	mean	sd	sem
	0.5	1.04931	0.984273	0.856454	0.888469	0.924683		0.940638	0.0770992	0.0344798
	1	0.977954	0.927916	0.818764	0.815276	0.821012	0.852721	0.868941	0.0682933	0.0278806
	2	0.932123	0.849279	0.781875	0.76344	0.804177	0.759786	0.815113	0.0660518	0.0269655
	5	0.779545	0.62713	0.752203	0.52973	0.628175	0.584996	0.650297	0.0968674	0.039546
	10	0.555318	0.339954	0.586733	0.2841	0.24547	0.244436	0.376002	0.155342	0.0634181
	20	0.311657	0.174712	0.443837	0.100117	0.119355	0.0598882	0.201594	0.147418	0.0601829
	50	0.107159	0.0244692	0.0932084	0.0361518	0.025014	0.00656848	0.0487618	0.0411803	0.0168118
	100	0.0328246	0.0112058	0.0241782	0.0124601	0.00773545	0.0137907	0.0170325	0.00951057	0.00388268

## Sheet: Figure 1J
	IC50/EC50
	pH5.34	pH5.6	pH5.8
	25.0706	11.1886	9.24993

## Sheet: Figure 1K
	Nor I(pH5.8)
Time (s)	cell 1	cell 2	cell 3	cell 4	cell 5	cell 6
4	0.004942	0.068986	0.018873	0.009859	0.011078	0.006846
8	0.005191	0.067407	0.019599	0.011502	0.00989	0.008544
12	0.005227	0.069512	0.017111	0.009427	0.010004	0.006581
16	0.00544	0.068459	0.017526	0.008821	0.010512	0.007111
20	0.005476	0.071093	0.017629	0.009859	0.010682	0.007589
24	0.005049	0.066353	0.018044	0.009427	0.009665	0.007111
28	0.005511	0.064246	0.016385	0.010724	0.00876	0.00674
32	0.005369	0.064773	0.016385	0.00934	0.009212	0.00674
36	0.0048	0.064246	0.016903	0.010464	0.010682	0.00674
40	0.005369	0.061613	0.018355	0.011329	0.011304	0.005678
44	0.004089	0.06056	0.019496	0.010205	0.010173	0.005201
48	0.220877	0.263832	0.410045	0.553918	0.419703	0.3122
52	0.26262	0.279634	0.44706	0.628126	0.545627	0.355237
56	0.250778	0.246452	0.446844	0.614728	0.538175	0.361554
60	0.239972	0.268042	0.44613	0.607454	0.490692	0.374401
64	0.235135	0.250671	0.443538	0.576155	0.460739	0.384161
68	0.233426	0.279634	0.441561	0.54753	0.454011	0.394618
72	0.228021	0.246452	0.435763	0.526775	0.446097	0.398597
76	0.22372	0.268042	0.43877	0.492345	0.445536	0.366757
80	0.225429	0.264887	0.428802	0.487329	0.43774	0.362302
84	0.223651	0.242242	0.424133	0.481621	0.444857	0.359641
88	0.224113	0.224863	0.424549	0.480416	0.44282	0.362404
92	0.223509	0.234346	0.422272	0.483782	0.440112	0.35641
96	0.225782	0.238556	0.422787	0.480416	0.437396	0.357626
100	0.228841	0.240133	0.423618	0.484655	0.446097	0.356887
104	0.225782	0.236446	0.422372	0.475566	0.444178	0.360653
108	0.224466	0.230659	0.420412	0.479723	0.443897	0.36368
112	0.231188	0.239079	0.438969	0.478337	0.446097	0.364581
116	0.2218	0.235923	0.445083	0.45204	0.445654	0.370685
120	0.429519	0.462364	0.906248	0.617485	0.871288	0.823142
124	0.853603	0.737779	0.999369	0.921386	0.989949	0.909539
128	0.937226	0.843103	1	0.983318	0.998913	0.979085
132	0.955796	0.825723	0.977189	1	1	0.997364
136	0.964739	0.843103	0.981326	0.981836	0.990311	1
140	0.974138	0.878934	0.949494	0.969477	0.985331	0.997449
144	0.984221	0.918417	0.934774	0.972594	0.974466	0.983676
148	0.986727	0.931579	0.941918	0.968355	0.962423	0.98002
152	0.98348	0.947355	0.941819	0.964545	0.948932	0.979255
156	0.989519	0.95267	0.937981	0.967662	0.944495	0.972794
160	1	0.951573	0.878038	0.96187	0.941778	0.962591
164	0.973626	0.925757	0.869017	0.960139	0.931728	0.95477
168	0.970891	0.975787	0.871509	0.952865	0.939424	0.937341
172	0.974024	0.953176	0.867671	0.949844	0.903341	0.931389
176	0.976645	0.953176	0.866741	0.95001	0.895989	0.922207
180	0.967018	0.955286	0.854197	0.954084	0.895654	0.923142
184	0.948903	0.971062	0.856789	0.952698	0.904355	0.922377
188	0.958587	0.997385	0.851805	0.944302	0.892829	0.917956
192	0.949872	0.984223	0.850974	0.933841	0.901983	0.916766
196	0.961322	0.986333	0.847552	0.933924	0.866208	0.91141
200	0.960923	0.966338	0.843	0.92079	0.885304	0.909624
204	0.972885	0.97005	0.841754	0.921912	0.880161	0.904183
208	0.961208	0.98473	0.844345	0.909456	0.888419	0.897806
212	0.966448	0.972665	0.847137	0.911354	0.88994	0.894406
216	0.966733	0.98262	0.840192	0.913169	0.882706	0.893981
220	0.962518	0.993166	0.838331	0.917409	0.885024	0.89092
224	0.881287	1	0.833032	0.908154	0.863827	0.886329
228	0.884591	0.986839	0.817896	0.911798	0.863827	0.834824
232	0.758075	0.976377	0.77382	0.890087	0.70038	0.652534
236	0.650641	0.964228	0.613397	0.652345	0.647537	0.612353
240	0.586443	0.780435	0.569836	0.580644	0.630406	0.597441
244	0.543298	0.646149	0.547125	0.549858	0.599602	0.569316
248	0.506146	0.624559	0.527222	0.512061	0.562704	0.550689
252	0.474036	0.554518	0.509378	0.502639	0.536246	0.531058
256	0.453164	0.596119	0.484591	0.522619	0.529238	0.528192
260	0.442962	0.535038	0.477031	0.507045	0.510368	0.534297
264	0.421379	0.543466	0.454736	0.487759	0.508276	0.542416
268	0.406727	0.507652	0.448921	0.481372	0.49866	0.532486
272	0.416292	0.514503	0.449968	0.463291	0.49109	0.519699
276	0.420239	0.47237	0.437624	0.456626	0.474873	0.521501
280	0.422763	0.491327	0.442491	0.447205	0.468933	0.526067
284	0.423725	0.442352	0.439584	0.446512	0.460114	0.520439
288	0.429484	0.468683	0.415328	0.447717	0.462151	0.522615
292	0.397482	0.447094	0.429217	0.436827	0.457063	0.52225
296	0.405412	0.423395	0.429948	0.432075	0.46102	0.528507
300	0.382763	0.399173	0.438139	0.442355	0.460458	0.545919
304	0.38127	0.394432	0.430779	0.442355	0.464587	0.529043
308	0.353928	0.397587	0.425795	0.448853	0.450851	0.529731
312	0.356343	0.408648	0.427456	0.427142	0.442937	0.533124
316	0.356451	0.440243	0.422488	0.394624	0.44215	0.540554
320	0.329251	0.358095	0.430363	0.374465	0.444911	0.52883
324	0.321641	0.383371	0.436793	0.360111	0.45814	0.53689
328	0.339459	0.3265	0.443837	0.340575	0.458086	0.533183

## Sheet: Figure 1L
	Nor I(pH4.6)
Time (s)	cell-1	cell-2	cell-3	cell-4	cell-5	cell-6	cell-7	cell-8	cell-9	cell-10
4	0.024424	0.020369	0.032915	0.087095	0.012816	0.031616	0.020898	0.030765	0.066803	0.064313
8	0.025463	0.021506	0.025646	0.075716	0.012104	0.037452	0.019814	0.031037	0.075026	0.084618
12	0.02581	0.021278	0.03857	0.076787	0.01068	0.043449	0.018885	0.032126	0.083452	0.069579
16	0.024077	0.021165	0.038166	0.075716	0.010324	0.034047	0.01904	0.032942	0.082221	0.073339
20	0.024077	0.021278	0.036347	0.078917	0.011214	0.038101	0.018266	0.033759	0.089001	0.076345
24	0.024424	0.020824	0.036147	0.087095	0.010146	0.041668	0.017492	0.033487	0.088181	0.065066
28	0.025117	0.021278	0.036551	0.087095	0.009968	0.039722	0.018111	0.033215	0.081398	0.068073
32	0.025117	0.021506	0.034533	0.094202	0.011214	0.038101	0.015635	0.034576	0.083864	0.078605
36	0.023211	0.021278	0.037156	0.087807	0.010324	0.039234	0.015789	0.034304	0.082425	0.071079
40	0.023384	0.020482	0.033119	0.080341	0.010146	0.032101	0.01517	0.035393	0.080163	0.074092
44	0.025463	0.021052	0.084814	0.084959	0.009968	0.032426	0.014087	0.035665	0.082221	0.072959
48	0.930873	0.943322	0.931123	1	0.726409	0.878234	0.998611	0.816199	1	0.84919
52	0.938504	0.968699	0.967098	0.97722	0.991103	1	1	0.959436	0.930945	0.945472
56	0.936756	0.978725	0.944258	0.967595	1	0.929636	0.969645	0.96105	0.889419	1
60	0.950964	0.987603	0.935781	0.965488	0.974905	0.891532	0.954641	0.945784	0.866599	0.946978
64	0.967781	0.980311	0.928729	0.954496	0.969373	0.90387	0.95231	0.99071	0.86515	0.929325
68	0.987179	0.971543	0.922452	0.952674	0.971882	0.818571	0.946433	0.981725	0.853031	0.898837
72	0.981268	0.97929	0.947104	0.971183	0.968147	0.795896	0.918111	0.98094	0.831857	0.902211
76	0.97261	0.98259	0.981624	0.976138	0.970285	0.799766	0.897056	0.996729	0.831857	0.907875
80	1	0.979637	0.970721	0.972265	0.965837	0.804312	0.901843	0.9918	0.832878	0.902211
84	0.976245	0.987822	0.981818	0.95125	0.951949	0.802519	0.897676	0.984211	0.845227	0.90185
88	0.971916	0.975079	0.984439	0.950225	0.952291	0.80626	0.884979	0.998081	0.846643	0.901127
92	0.940586	0.982481	0.978389	0.974372	0.946246	0.811299	0.88793	0.991277	0.853426	0.901127
96	0.911308	0.979637	0.971918	0.972948	0.942339	0.804468	0.886988	0.987177	0.851385	0.899982
100	0.905231	0.988278	1	0.940259	0.928622	0.802364	0.888376	1	0.850759	0.913117
104	0.902289	1	0.992138	0.953756	0.929506	0.792156	0.88483	0.971649	0.866171	0.912394
108	0.906619	0.988169	0.958589	0.95125	0.931474	0.78226	0.880961	0.972478	0.849936	0.924806
112	0.888969	0.952784	0.993141	0.948061	0.93558	0.78226	0.865784	0.969774	0.6894	0.922516
116	0.81135	0.841488	0.871757	0.834672	0.914735	0.656623	0.796121	0.842326	0.632068	0.778153
120	0.734952	0.759215	0.741734	0.627428	0.75313	0.537766	0.622895	0.702403	0.553759	0.647225
124	0.530401	0.722682	0.689	0.514027	0.628882	0.430779	0.602163	0.584507	0.537524	0.578424
128	0.520355	0.657254	0.612261	0.452173	0.526706	0.387636	0.591027	0.561129	0.524352	0.511852
132	0.46613	0.657837	0.580362	0.444706	0.539681	0.377584	0.572279	0.53714	0.529292	0.492673
136	0.467518	0.631422	0.572695	0.425867	0.454615	0.37013	0.560821	0.523008	0.514703	0.478008
140	0.435632	0.62278	0.562601	0.414135	0.421336	0.363818	0.571361	0.503947	0.514275	0.473869
144	0.442237	0.581927	0.527273	0.386053	0.403513	0.364961	0.557126	0.499847	0.520038	0.442279
148	0.293076	0.576585	0.531511	0.398496	0.386603	0.361714	0.554795	0.491691	0.526624	0.438139
152	0.284584	0.571918	0.519799	0.378233	0.382696	0.349221	0.448751	0.503947	0.518589	0.420088
156	0.262597	0.468936	0.494953	0.3889	0.366869	0.344208	0.442254	0.494701	0.518589	0.408056
160	0.264157	0.454479	0.5099	0.386053	0.36667	0.347117	0.46316	0.500414	0.519017	0.416328
164	0.262253	0.459146	0.523843	0.3857	0.350672	0.344208	0.432805	0.486239	0.52231	0.419335
168	0.251339	0.454479	0.475348	0.372903	0.346023	0.345974	0.437616	0.461465	0.532157	0.40467
172	0.2115	0.439348	0.455775	0.371479	0.345681	0.335117	0.434987	0.482968	0.533408	0.393764
176	0.217389	0.441736	0.456972	0.355482	0.348333	0.336078	0.432805	0.464736	0.539994	0.40053
180	0.217042	0.431491	0.450728	0.356193	0.328942	0.31761	0.431416	0.463384	0.523134	0.397897
184	0.222758	0.436158	0.447687	0.359394	0.320216	0.327662	0.425241	0.470711	0.528468	0.412189
188	0.207168	0.419769	0.442252	0.344108	0.320586	0.321974	0.416412	0.477254	0.515724	0.395644
192	0.20769	0.434791	0.439825	0.350863	0.31916	0.324571	0.41795	0.454399	0.521685	0.401663
196	0.198854	0.414774	0.446878	0.347662	0.320757	0.317766	0.393498	0.443233	0.527019	0.40091
200	0.218948	0.40976	0.441022	0.350504	0.312573	0.320208	0.404806	0.476425	0.532387	0.377213
204	0.213578	0.41636	0.434778	0.350504	0.315225	0.309818	0.396895	0.462032	0.535647	0.391504
208	0.201107	0.419441	0.439211	0.361524	0.307412	0.305455	0.394266	0.450037	0.532387	0.361041
212	0.19695	0.426259	0.428114	0.345885	0.296718	0.304312	0.402153	0.470711	0.532157	0.355781
216	0.190887	0.424782	0.416402	0.336642	0.300653	0.296052	0.398284	0.459546	0.538348	0.3712
220	0.197641	0.42728	0.407926	0.338066	0.293695	0.302208	0.397837	0.458193	0.535878	0.382858
224	0.193312	0.417381	0.416597	0.334865	0.300453	0.292156	0.378642	0.454922	0.532157	0.377592
228	0.183263	0.418985	0.425493	0.352993	0.301166	0.292156	0.384818	0.459022	0.538743	0.373453
232	0.192618	0.416706	0.414785	0.341261	0.293353	0.292805	0.378469	0.459851	0.533408	0.368187
236	0.18673	0.408503	0.409738	0.345173	0.29264	0.295247	0.379089	0.451389	0.536899	0.360294
240	0.203533	0.421829	0.413361	0.351928	0.295663	0.287299	0.361605	0.450299	0.534231	0.344122
244	0.212713	0.481569	0.40812	0.372903	0.295834	0.306416	0.382511	0.417905	0.562387	0.350136
248	0.239215	0.476447	0.418408	0.414135	0.285682	0.322156	0.415024	0.465565	0.596305	0.319299
252	0.237308	0.519233	0.431931	0.420536	0.289075	0.338519	0.441956	0.51049	0.62097	0.364427
256	0.26641	0.540161	0.450534	0.450749	0.291385	0.363481	0.427399	0.499586	0.609049	0.372326
260	0.257921	0.568163	0.449531	0.474925	0.295663	0.379065	0.448751	0.535264	0.637402	0.385865
264	0.284085	0.590695	0.460822	0.506208	0.295491	0.392338	0.446743	0.533868	0.66187	0.39865
268	0.293437	0.611168	0.461436	0.521846	0.330196	0.398338	0.449371	0.557291	0.655284	0.425728
272	0.308839	0.635523	0.491718	0.546375	0.356888	0.40613	0.481586	0.57417	0.652419	0.443405
276	0.29327	0.630401	0.487286	0.553488	0.363305	0.427688	0.472609	0.573647	0.680969	0.448298
280	0.317164	0.628815	0.459819	0.554906	0.407791	0.423974	0.480495	0.622628	0.689828	0.478382
284	0.309366	0.654866	0.494533	0.558819	0.413123	0.428831	0.484513	0.60902	0.713044	0.46259
288	0.333953	0.66852	0.494953	0.612848	0.438247	0.445688	0.496739	0.628342	0.726611	0.481394
292	0.314389	0.708244	0.495341	0.618885	0.456212	0.456883	0.49101	0.637065	0.739355	0.506592
296	0.338643	0.718471	0.512908	0.631699	0.472952	0.475532	0.490564	0.636237	0.757862	0.487787
300	0.329985	0.748405	0.517567	0.665812	0.487182	0.45574	0.503236	0.65883	0.764448	0.505838
304	0.330845	0.778558	0.498577	0.656245	0.522799	0.475688	0.497359	0.650674	0.750255	0.505459
308	0.354405	0.784027	0.50867	0.649809	0.523854	0.488805	0.516107	0.685262	0.781309	0.507718
312	0.336728	0.787891	0.544225	0.659092	0.55163	0.493688	0.508048	0.673267	0.761781	0.533289
316	0.352851	0.825664	0.546037	0.666154	0.552343	0.472597	0.533889	0.712217	0.782922	0.524643
320	0.356487	0.822365	0.552701	0.685005	0.559101	0.476	0.511916	0.729097	0.810057	0.569018
324	0.354239	0.863674	0.569071	0.718435	0.574415	0.489299	0.534682	0.75579	0.819541	0.594216
328	0.359262	0.874485	0.56946	0.717695	0.586164	0.501455	0.519183	0.758233	0.815425	0.573158
332	0.366172	0.912495	0.564219	0.760749	0.610546	0.50826	0.529574	0.755223	0.83021	0.613002
336	0.367754	0.902031	0.563604	0.73085	0.592209	0.512	0.517943	0.794435	0.834952	0.608483
340	0.398224	0.930926	0.587027	0.729825	0.620498	0.510208	0.528011	0.808043	0.853426	0.599108
344	0.361343	0.916469	0.605403	0.741557	0.624234	0.510857	0.546735	0.826275	0.865578	0.585943
348	0.39198	0.943322	0.594306	0.74617	0.635469	0.513948	0.522754	0.831203	0.879145	0.625053
352	0.372083	0.943213	0.606826	0.721966	0.652009	0.515403	0.516876	0.866315	0.897422	0.600609
356	0.389233	0.965527	0.600776	0.731249	0.667494	0.514597	0.540411	0.834169	0.891659	0.61493
360	0.376745	0.781707	0.598965	0.760351	0.667323	0.515896	0.53126	0.854059	0.892284	0.605893
364	0.39112	0.77886	0.599968	0.762515	0.676391	0.514597	0.518116	0.851049	0.88695	0.611496
368	0.375718	0.793781	0.580362	0.778176	0.68352	0.513948	0.541006	0.846993	0.888399	0.619028
372	0.385403	0.762857	0.620964	0.778518	0.694185	0.523506	0.531582	0.847778	0.889815	0.627342
376	0.382628	0.781366	0.633873	0.75682	0.706134	0.525948	0.515016	0.858682	0.892712	0.635958
380	0.378826	0.773165	0.630864	0.769634	0.705934	0.522701	0.528954	0.872552	0.897619	0.656263
384	0.389926	0.776012	0.579974	0.782789	0.700972	0.525299	0.515785	0.8753	0.90134	0.646502
388	0.37347	0.785238	0.632061	0.770659	0.718767	0.539065	0.543486	0.87229	0.881812	0.646864

## Sheet: Figure 2B
	I2nd pH5.0/I1st pH5.0
	pH7.3	100 μM/pH7.3		pH7.3	100 μM/pH7.3
	1.0795	1.10278		1.06875	0.757355
	1.08821	0.972107		1.07814	0.698376
	0.995151	0.977645		1.00092	0.718424
	0.93915	1.00575		1.03757	0.827643
	0.962217	1.173		1.06901	0.621072
	0.950721	1.01159		1.0052	0.721921
		0.984287		PAC/A321C
	wt-PAC
mean	1.00249	1.03245		1.04327	0.724132
sd	0.0657985	0.0801335		0.0340687	0.0680301
sem	0.0268621	0.0302876		0.0139085	0.0277732

[truncated: 48 more sheets: Figure 2C, Figure 2D (lower panel), Figure 2E, Figure 2F, Figure 3A (lower panel), Figure 3D, Figure 3F, Figure 3G (lower panel), Figure 3I, Figure 3J, Figure 3M, Figure 4A, Figure 4B, Figure 4C, Figure 4D, Figure 4E, Figure 4F, Figure 4G, Figure 4H, Figure 5C …]
