# Supplementary material for: A new polymodal gating model of the proton-activated chloride channel
Source: PLoS Biol. 2023 Sep 15;21(9):e3002309. doi: 10.1371/journal.pbio.3002309 (PMC10529583; doi:10.1371/journal.pbio.3002309)
Supplement: S1 Table — Abbreviations: pH50, half activation pH; nH activation, slope factor of pH–current relationship; BOP, basal opening proportion at neutral pHs as determined by fitting the pH–current relationships; n, number of separate experimental cells; a, p < 0.05; b, p < 0.01; c, p < 0.001; d, p < 0.0001; statistical differences were assessed by one–way ANOVA with post hoc analysis using the Dunnett method (wt–PAC as control). Data are presented as MEAN ± SEM. (XLSX) [file pbio.3002309.s012.xlsx]

## Sheet: Sheet1
	Channel	pH50	nH activation	BOP	n
	wt-PAC	5.23 ± 0.01	-3.10 ± 0.42	0.01 ± 0.01	12
	wt-PAC/5 μM	5.61 ± 0.01d	-3.78 ± 0.50NS	0.04 ± 0.01NS	7
	wt-PAC/10 μM	5.81 ± 0.03d	-3.13 ± 0.65NS	0.04 ± 0.03NS	8
	M101A	5.00 ± 0.04d	-1.59 ± 0.20NS	0.001 ± 0.03NS	6
	V103A	5.75 ± 0.02d	-3.03 ± 0.50NS	0.01 ± 0.02NS	7
	Y105A	5.42 ± 0.01b	-3.35 ± 0.30NS	-0.0002 ± 0.01NS	5
	H130A	4.93 ± 0.01d	-3.23 ± 0.25NS	0.004 ± 0.01NS	6
	Y132A	5.07 ± 0.01d	-3.18 ± 0.29NS	0.03 ± 0.01NS	9
	K178A	5.41 ± 0.02d	-3.50 ± 0.43NS	0.01 ± 0.01NS	8
	R180A	5.06 ± 0.03d	-3.11 ± 0.61NS	0.006 ± 0.03NS	7
	E181Q	4.68 ± 0.03d	-2.55 ± 0.50NS	0.14 ± 0.03c	8
	E181D	4.91 ± 0.01d	-3.68 ± 0.37NS	0.05 ± 0.01NS	7
	E194A	5.32 ± 0.01NS	-4.44 ± 0.55NS	0.03 ± 0.01NS	6
	F196A	5.35 ± 0.14NS	-1.88 ± 0.95NS	0.39 ± 0.06d	9
	D200A	5.00 ± 0.008d	-4.09 ± 0.28NS	0.009 ± 0.009NS	7
	E209A	5.07 ± 0.02d	-3.38 ± 0.56NS	0.01 ± 0.02NS	8
	E224A	5.00 ± 0.01d	-3.40 ± 0.33NS	0.01 ± 0.01NS	6
	S228A	4.14 ± 0.02d	-2.92 ± 0.46NS	0.02 ± 0.02NS	7
	S229A	5.13 ± 0.01a	-3.27 ± 0.23NS	0.01 ± 0.01NS	6
	W230A	5.53 ± 0.03d	-2.71 ± 0.44NS	-0.003 ± 0.03NS	6
	K231A	6.25 ± 0.03d	-2.18 ± 0.31NS	0.004 ± 0.03NS	9
	R237A	5.87 ± 0.06d	-1.18 ± 0.21b	0.005 ± 0.05NS	6
	W239A	4.62 ± 0.06d	-1.71 ± 0.31NS	0.08 ± 0.03NS	7
	K241A	4.90 ± 0.01d	-3.05 ± 0.33NS	0.02 ± 0.01NS	7
	E249A	4.93 ± 0.01d	-4.06 ± 0.45NS	0.01 ± 0.01NS	6
	E250A	5.01 ± 0.01d	-3.50 ± 0.29NS	0.02 ± 0.01NS	6
	D251A	5.07 ± 0.01d	-3.18 ± 0.31NS	0.01 ± 0.01NS	8
	E257Q	4.62 ± 0.05d	-2.02 ± 0.37NS	0.11 ± 0.03NS	6
	E257R	5.46 ± 0.01c	-3.46 ± 0.36NS	0.10 ± 0.01NS	7
	R259A	4.49 ± 0.05d	-2.10 ± 0.40NS	0.03 ± 0.04NS	7
	Q260A	4.83 ± 0.03d	-2.71 ± 0.46NS	0.0002 ± 0.03NS	8
	E286A	4.78 ± 0.02d	-2.94 ± 0.42NS	0.002 ± 0.02NS	5
	K288A	4.48 ± 0.02d	-3.53 ± 0.52NS	0.03 ± 0.02NS	5
	D289A	4.29 ± 0.04d	-1.80 ± 0.26NS	0.04 ± 0.02NS	7
	D289R	5.29 ± 0.05NS	-2.17 ± 0.52NS	0.24 ± 0.04d	8
	Q293A	5.26 ± 0.007NS	-3.93 ± 0.27NS	0.007 ± 0.008NS	6
	V295A	5.54 ± 0.02d	-2.09 ± 0.20NS	-0.005 ± 0.02NS	6
	E257Q/D289N	4.66 ± 0.03d	-1.98 ± 0.25NS	0.05 ± 0.02NS	7
	E257R/D289R	4.95 ± 0.06d	-1.94 ± 0.40NS	0.10 ± 0.04NS	6
	F196A/R237A	5.47 ± 0.1b	-1.59 ± 0.29a	0.15 ± 0.02c	7
