# Supplementary material for: A new polymodal gating model of the proton-activated chloride channel
Source: PLoS Biol. 2023 Sep 15;21(9):e3002309. doi: 10.1371/journal.pbio.3002309 (PMC10529583; doi:10.1371/journal.pbio.3002309)
Supplement: S2 Table — √: site occupied; ×: site unoccupied; C: pore closed; O: pore opening; C0, C1, C2, C3, C4, and C5 represent different closed states of the PAC channel, and O1 and O2 represent 2 open states. The proton binding site on the PAC channel was defined as site 0, and the 2 C77304 binding sites on it were denoted as site 1 and site 2, which mediate the activation and inhibition effect of the compound, respectively. There are 8 possible combinations of the occupancy situations of site 0, site 1, and site 2 by proton and/or the compound (ranging from no site being occupied to all 3 sites being occupied). Taking into consideration the 2 pore states (open or closed), there exist theoretically 16 different channel states. Several experimentally determined constraints reduced the channel states: (i) C77304 binding to site 1 alone cannot drive the channel opening; (ii) C77304 binding to site 2 requires the channel in its open state, which means site 0 must be bound with protons if site 2 was to be occupied; (iii) the channel would be trapped in the closed state as long as site 2 is bound with C77304; and (iv) the pore of the PAC channel is highly unlikely to be opened without protons binding with site 0. These constraints excluded 8 possible channel states in this table (highlighted with shadows) and only 8 channel states are therefore practically achievable. (XLSX) [file pbio.3002309.s013.xlsx]

## Sheet: Sheet1
		site 0 (the proton binding site)	site 1 (the activation site)	site 2 (the inhibition site)	pore state	practically achievable (Yes/No)	defined channel state
	no site occupied	×	×	×	C	Yes	C0
		×	×	×	O	No
	site 0 occupied	√	×	×	C	Yes	C1
		√	×	×	O	Yes	O1
	site 1 occupied	×	√	×	C	Yes	C2
		×	√	×	O	No
	site 2 occupied	×	×	√	C	No
		×	×	√	O	No
	site 0 and site 1 occupied	√	√	×	C	Yes	C3
		√	√	×	O	Yes	O2
	site 0 and site 2 occupied	√	×	√	C	Yes	C4
		√	×	√	O	No
	site 1 and site 2 occupied	×	√	√	C	No
		×	√	√	O	No
	all 3 sites occupied	√	√	√	C	Yes	C5
		√	√	√	O	No
